# Supplementary material for: Comparing Clinical and Genetic Characteristics of De Novo and Inherited COL1A1/COL1A2 Variants in a Large Chinese Cohort of Osteogenesis Imperfecta
Source: Front Endocrinol (Lausanne). 2022 Jul 14;13:935905. doi: 10.3389/fendo.2022.935905 (PMC9329653; doi:10.3389/fendo.2022.935905)
Supplement: Supplementary Figure 1 — De novo and inherited mutation spectrum of COL1A1/COL1A2. (A) De novo mutation spectrum of COL1A1. (B) De novo mutation spectrum of COL1A2. (C) Inherited mutation spectrum of COL1A1. (D) Inherited mutation spectrum of COL1A2. [file DataSheet_1.zip]

Archive with 5 entries (5 files):
- Supplementary material/Supplementary Figure1.tif
- Supplementary material/Supplementary Table 1.docx
- Supplementary material/Supplementary Table 2.docx
- Supplementary material/Supplementary Table 3.docx
- Supplementary material/Supplementary Table 4.docx
